# Supplementary material for: Production of Protocatechuic Acid from p-Hydroxyphenyl (H) Units and Related Aromatic Compounds Using an Aspergillus niger Cell Factory
Source: mBio. 2021 Jun 22;12(3):e00391-21. doi: 10.1128/mBio.00391-21 (PMC8262893; doi:10.1128/mBio.00391-21)
Supplement: TABLE S4 [file mbio.00391-21-st004.xlsx]

## Sheet: Sheet1
Table S4. pH measurement of the supernatant samples from the reference and ΔphyAΔprcA. Average and standard deviation was calculated from biological triplicates.
	Reference			ΔphyAΔprcA		Protocatechuic acid accumulated
Substrate	Average	Std dev		Average	Std dev		p-valuea
Benzaldehyde	3.78333	0.246644		4.86	0.135277	Yes	0.0213334
Benzoic acid	3.80333	0.162891		4.57333	0.143643	Yes	0.0200157
Benzyl alcohol	3.35333	0.0404145		4.16	0.0458258	Yes	0.00155024
Caffeic acid	3.63667	0.0351188		4.36	0.0655744	Yes	0.00154666
Cinnamic acid	3.48333	0.190875		4.19667	0.0152753	Yes	0.0218823
Cinnamyl alcohol	4.57333	0.217792		4.66333	0.180093	Yes	0.471198
Ferulic acid	4.12333	0.0665833		4.31	0.02	No	0.0579916
m-hydroxybenzoic acid	3.38	0.11		4.67	0.117898	Yes	0.000140186
p-anisic acid	3.32667	0.023094		4.52667	0.241937	Yes	0.0117346
p-anisic aldehyde	4.2	0.196723		4.91	0.138924	Yes	0.011183
p-anisyl alcohol	3.57	0.213776		4.11667	0.0208167	Yes	0.0404926
p-coumaric acid	3.97333	0.126623		4.61	0.0953939	Yes	0.00142236
p-cresol	3.89333	0.102144		3.75333	0.0814453	No	0.0782023
p-hydroxybenzaldehyde	4.00333	0.0986577		4.63333	0.0251661	Yes	0.00853972
p-hydroxybenzoic acid	3.66667	0.070946		4.5	0.0781025	Yes	0.00648046
p-hydroxybenzyl alcohol	3.76333	0.0945163		3.58333	0.0152753	Yes	0.0916348
Protocatechuic acid	3.43667	0.0750555		4.51333	0.0416333	Yes	0.000411903
Protocatechuic aldehyde	3.64667	0.0702377		4.37	0.0264575	Yes	0.00419944
Vanillin	3.85333	0.461122		3.55333	0.225019	No	0.477767
Veratric acid	4.38333	0.396274		3.65333	0.132791	No	0.097986
a p-value was calculated using Student's T-test, n = 3, α <0.05
