# Supplementary material for: Production of Protocatechuic Acid from p-Hydroxyphenyl (H) Units and Related Aromatic Compounds Using an Aspergillus niger Cell Factory
Source: mBio. 2021 Jun 22;12(3):e00391-21. doi: 10.1128/mBio.00391-21 (PMC8262893; doi:10.1128/mBio.00391-21)
Supplement: TABLE S2 [file mbio.00391-21-st002.xlsx]

## Sheet: Sheet1
Table S2. Fungal genomes used for the phylogenetic study of PhyA. Genomes were obtained from JGI mycocosm (https://mycocosm.jgi.doe.gov/mycocosm/home).
Phylum	Clade	Fungi	Homologs found
Ascomycota	Dothideomycetes	Cochliobolus lunatus m118 v2.0	11
Ascomycota	Dothideomycetes	Mycosphaerella graminicola v2.0	4
Ascomycota	Dothideomycetes	Zymoseptoria pseudotritici STIR04_2.2.1	5
Ascomycota	Eurotiomycetes	Aspergillus fumigatus Af293 from AspGD (JGI)	6
Ascomycota	Eurotiomycetes	Aspergillus japonicus CBS 114.51 v1.0	13
Ascomycota	Eurotiomycetes	Aspergillus nidulans	9
Ascomycota	Eurotiomycetes	Aspergillus niger NRRL3	11
Ascomycota	Eurotiomycetes	Aspergillus oryzae RIB40	13
Ascomycota	Eurotiomycetes	Penicillium chrysogenum Wisconsin 54-1255	8
Ascomycota	Eurotiomycetes	Penicillium subrubescens FBCC1632 / CBS132785	7
Ascomycota	Eurotiomycetes	Talaromyces stipitatus ATCC 10500	12
Ascomycota	Leotiomycetes	Botrytis cinerea v1.0	6
Ascomycota	Pezizomycetes	Tuber borchii Tbo3840 v1.0	2
Ascomycota	Saccharomycotina	Saccharomyces cerevisiae S288C	0
Ascomycota	Saccharomycotina	Yarrowia lipolytica (strain CLIB122)	0
Ascomycota	Sordariomycetes	Fusarium graminearum v1.0	9
Ascomycota	Sordariomycetes	Magnaporthe grisea v1.0	3
Ascomycota	Sordariomycetes	Myceliophthora thermophila (Sporotrichum thermophile) v2.0	2
Ascomycota	Sordariomycetes	Neurospora crassa OR74A v2.0	3
Ascomycota	Sordariomycetes	Podospora anserina S mat+	5
Ascomycota	Sordariomycetes	Trichoderma reesei v2.0	2
Ascomycota	Taphrinomycotina	Schizosaccharomyces pombe	0
Basidiomycota	Agaricomycotina	Agaricus bisporus var bisporus (H97) v2.0	1
Basidiomycota	Agaricomycotina	Coprinopsis cinerea	3
Basidiomycota	Agaricomycotina	Dichomitus squalens CBS464.89 v1.0	8
Basidiomycota	Agaricomycotina	Laccaria bicolor v2.0	3
Basidiomycota	Agaricomycotina	Phanerochaete chrysosporium RP-78 v2.2	0
Basidiomycota	Agaricomycotina	Pleurotus ostreatus PC15 v2.0	2
Basidiomycota	Agaricomycotina	Postia placenta MAD-698-R-SB12 v1.0	3
Basidiomycota	Agaricomycotina	Pycnoporus cinnabarinus BRFM 137	2
Basidiomycota	Agaricomycotina	Trametes versicolor v1.0	3
Basidiomycota	Pucciniomycotina	Puccinia graminis f. sp. tritici v2.0	0
Basidiomycota	Ustilaginomycotina	Ustilago maydis v2.0	2
Chytridiomycota	Chytridiomycota/Neocallimastigomycota	Piromyces finnis v3.0	0
Other	Mucoromycotina	Mucor circinelloides f. circinelloides 1006PhL	1
Other	Neocallimastigomycota	Orpinomyces sp.	0
Zygomycota	Mucoromycotina	Rhizopus delemar (oryzae) 99-880	0
