# Supplementary material for: Production of Protocatechuic Acid from p-Hydroxyphenyl (H) Units and Related Aromatic Compounds Using an Aspergillus niger Cell Factory
Source: mBio. 2021 Jun 22;12(3):e00391-21. doi: 10.1128/mBio.00391-21 (PMC8262893; doi:10.1128/mBio.00391-21)
Supplement: TABLE S1 [file mbio.00391-21-st001.xlsx]

## Sheet: Sheet1
Table S1. Primers used in this study. In red are the regions overlapping pyrG.
Primer	Primer sequence (5' -3')	Target
phyA-5'F	CTGGGTGCCATTGGCAGTAG	5' phyA-pyrG Flank
phyA-5'R-pyrg	gcacttaccttcgcattttctggtatattCGGAGTTTGCGCCATGATGATAG
phyA-3'F-pyrg	cctgtgttggttctcaggaactgcgaatatCGAGCTCTTTGCTTCTGTGTAAGC	3' phyA-pyrG Flank
phyA-3'R	CTTCGATTTGCCACCGTCACC
phyA check F	CACTAGCGTTAGAGGTATGTGC	Verification of deletion mutant
phyA check R	GTGGATCATGATACGGTAGGC
pyrA-5'F	CGAACTACTTTCGGCATCTTCTAG	5' pyrA-pyrG Flank
pyrA-5'R-pyrg	gcacttaccttcgcattttctggtatattCGTAAATCCAGAGACGTGCG
pyrA-3'F-pyrg	cctgtgttggttctcaggaactgcgaatatGGATACGGAAGCGGAAACG	3' pyrA-pyrG Flank
pyrA-3'R	CCGCCATGTTAGATCTTGGC
pyrA Check F	CGCAAGTTCATTGACATCGGC	Verification of deletion mutant
pyrA Check R	GGAAGAAATGTTCACACCAGTCG
