# Supplementary material for: Production of Protocatechuic Acid from p-Hydroxyphenyl (H) Units and Related Aromatic Compounds Using an Aspergillus niger Cell Factory
Source: mBio. 2021 Jun 22;12(3):e00391-21. doi: 10.1128/mBio.00391-21 (PMC8262893; doi:10.1128/mBio.00391-21)
Supplement: TABLE S3 [file mbio.00391-21-st003.xlsx]

## Sheet: Sheet1
Table S3. Amino acid sequences used for the phylogenetic analysis that were curated manually or with the gene prediction software Augustus.
JGI Genome	Protein ID	Amino acid sequence
Aspergillus oryzae RIB40	2899	MVVQAKTPLQVIVVGAGIGGMAAALTLGSKGHHVVILESAPKLLEVGAGIQVSPNMLRIFDRWGVSPLIHSKDVALEHIHVRRWQDGSLLGTMPVNKTYGQQVVIHRADLHNALIEQALALPNVELRVNSTVTDVQFDPASVTLADDTVVQGDVVIAADGIKSTIRGHLLGEDSPSKAIPTGDAAYRIMLPRSVMEKDPELKELVDEPQATRWLGPDRHIIAYPVRKHELFNVVLLHPDGHGVEESWTTKGSKQEMVDNYRGWDRRVRKLIDMVAEDEVLEWKLCLHSPLKTWIKGSVALIGDACHPMLPYVAQGAAQAVEDAAALGVLLSTISSKHEIPIALRAYEKSRKQRAETVQQSGSANRITLHLPDGPEQQARDEQFRLSMTGGSNPDRWTDR…
Aspergillus oryzae RIB40	6923	MSIDDTPKPLQIVIIGAGIAGLSAAIALSKQGHHVTVLEKSKFARETGAAIHVPPNCTAMLQWMDVDPKDFGGTLIEQIHRYDSNGELKYCKELSGIRDQWQAEWYLVHRVDLHNYLKERLARTQGTLHLGCKITHMDIESEQPTVTLDDDREFTCDLLLGADGLHSILRTHIVPNFPSPYPEGKSTFRWLLKTDDMKNDEATKDVVGDPGVFVEWAGNDRRLVAYPCSNNKIYNLCGFMPTAESGKYAEGWQAVGDKSALAKGFSGFAPSVQRLIDMAGDDLKVWELADMERMPTWVRGRAALVGDSAHPFQPYMGQGAAMAIEDALSIATLLPLGTKAEAIPSRLAIYEKARQPRVDYILKCTRLNGADENDPSVERMTGKITLCTLHKDAGRGC*
Aspergillus oryzae RIB40	7080	MTPSIGAMIVPQAKTTLEVVIVGAGIGGMAAALALGLRGHHVTILESAPKLMEVGAGIQASPNMLRLFDRWGVSSMVHAKDIALESITIRRWEDGAVLSTMPVNKAYGQQTVVHRADLHNALITKALALENVRLKDGTVVTGDVVVAADGIKSVLRGEMLGSLAMQPIPTGDAAYRIMLSREVMEQDPELKALLDSPSATRWIGPHRHVIAYPVRNHDLLNIVLLHPDDHEAEESWTTTASKQTMLRQYHGWDPRLLKLLDLVKEDEVLEWKLCSYPSLNLWTKGHIALLGDACHPMLPYVAQGAAQAVEDAAALAILLSIIPSRHAIPEALRAYEMSRKPRAEAIQQSGMANRTILHLPDGPEQEARDKQFLASRSSAANPDKWADAETQKLLWGWDA…
Aspergillus oryzae RIB40	8650	MQSKPKGLKVLIVGAGIGGLAAAIALRQQGHKVEVFERSRFANEVGAAIHLTPNANGLLKRIGVDARKYGAVLTEQLRDYTFDGELQYTLDTSLISGSWQHEWVLIHRAHLHEALKDKAQAPGQGTPIVLHTSAKVADVDAQAATITLEDGQRFEGDLVLGADGVHSVTRRHVSGKEVNAFSSGRNAFRFMIPRKEALEDPETAPMVQTNGTVLMWHSADSKVVIYPCVNNEILNFVCIHPDNLTNEYVTQGWNSGVGKDTLLNAFKDFEPGVLKMLNKADPETLKIWPLLDMETLPQWVNGRLALMGDAAHPFLPYRASGGAMAIEDGLSLAVMLPGDVSREDVPTRLELYAKARQERVLQIQEYTRESGRRHVGGKEAAIISSYIYDHDEWDHSSEV…
Aspergillus oryzae RIB40	8673	MGSTTKPSPPLSDKSRIHIVIVGAGFAGLGTAIECHRQGLSVAVYERFPELKPLGDILSFGSNGGRIFARWGPVVDRMLPVSINLQDYGFRIHKYTGEHVHTQDSMPFNRQAPTINGHRGELHQILFNYARDDLKIPIHLGCEVTGYFESTTGAGIQLVSGEKIYGDVVIGSDGVRSQARALVLGCETKLESSGYAIFRAWFSNEDILADPLTRHLCENGDTFNGWIGPDVHLLVSSLKGGKDVCWVLTHKDTSAISDRWSFPGKLADVYKVLEGWDPICKRIVSKTPESSLVDWKLIWQDPLRTWVSKQGRIALAGDSAHAFLPTSAQGATQALEDGVTIAICLSRAGKSRIPDALRAFETIRYERVRKVQETGKTTRDKWHNARWDNVKRDPKAIEL…
Aspergillus fumigatus Af293	1629	MATINGTVANQATSPSPLKVLVVGGGIGGLTAAIALRRQGHDVQIFEQSRLAVETGAALHLAPNANGILKRLGIDAQQFGANLMERLAEYNSLGQIERDIDLTEQNKRWQHQWLLAHRIDLHNQLKRAATSTDAGREAIPFRTASRVVHVDPASATITLEDGTQFQGDLVVGADGVHSVTRSAIPGGNVKASCCGKSAFRFLVSKDAALGDPETAALVERPGQLSIWYGTDRRIVLYPTSNNTVLNFVLIHPEEESAEEADESWGQSGNLQKMLQIFSSFDPAVLKLLSMADPQSVRVWKLLDMEEIPCWYEGRLALLGDAAHPFLPHQGQGAGVAIEDAASLAVVLPFGTTVEEIPERLQLYDEIRHERASRIQQYSRLAGRDRVDGQETADMYGFTN…
Aspergillus japonicus CBS 114.51 v1.0	276508	MAISQRQPLRILITGAGIGGLSAAIALRQAGHIVEIFESSRFATELGAAIHLPPGANGILRRYGISPEDFDCIDVQHVTVYDSQGTVKSTKDLRGLRSLYPHPWQFAHRVDLHEALKSKATSPEGPGTPVTIHLRSKVVSCDPAAPSLTLADGSVVEGDLVIGADGVHSTLRSIIAQEDGSPHPSGGSAFRFLIPVAAIDANPATKDLVPRPGEFQLWDGTYRRLVIYPCRNGTELNFVCLHPDAESQHSTEGWDVSGSQDQLLRIYDEFSPAMKALLAMTDPDSIKLWRLLDRKALRTWVREKACLLGDAAHPFLPHQGQGGAQAIEDGAALAALLPLGTGPDVIPHRLQLYMQARYDRATMIQDFSRQAAFKLSPDDYVGGTSTDPLEFMKINFGHD…
Aspergillus japonicus CBS 114.51 v1.0	318724	MAFAQARTPLEVVIVGAGIGGMAAALTLGLRGHQVTILESAPKLMEVGAGIQVSPNMLRLFDRWGVSPSIHAKDVALEHIHVRRWQDGSLLGTMPVNKTYGQQVVIHRADLHNALIDQALALSNVELRVNSTVTDVQFDQAAVTLADGTVVKGDVVIAADGIKSGIRGQLLNDYSCKAIPTGDAAYRIMLPRSALESDPELKALMDEPQATRWLGPNRHIIAYPVRNHELYNVVLLHPDNHGVEESWTTKGSKQAMIDNYRGWDSRVTKLIDLVPDDEVLEWKLCLHAPLKTWIRGNVALIGDACHPMLPYVAQGAAQAVEDAAALGILLSTIPSRAAIPTALQAYERSRKSRAETVQQSGSENRITLHFPDGPDQLARDEQFRSSLTSGSNPDRWSDR…
Aspergillus nidulans	10608	MTPNPKPKAQTIPRKRDASSTLKVIIIGAGLGGLGAAIAIRLAGHSVTVLESAREIGEVGAGIQCLPNSTKILRSWDVHGKLASKASQTQTCNILGWKGDLISSMDFAQAGIEHGAPFNDFHRADLHAVLLERAVELGAAVHTNSEVANIEFNVESNTARVFITGQESLVADLVVGADGINSRCREILLGRPEPPHRTGDMAYRILLDAKDIRETGDVKLTKYLDEKAVTYWYGPGAHAVTYPLRNASQLNLVLLVPDNMPEEGPSTLKGYVDEMQSLFADWDPNIGKLLALCPSVLRWRLCIRNPLDTWVHPSQTLVLLGDSVHATLPYLASGAGITFEDAAVLGECLARTTSNSLEERKKALAVYELCRKLRTETVVKRGSIQQDLNHLDDGVEQQE…
Aspergillus nidulans	7575	MHIPQAKTPLEVVIVGAGIGGMAAALTLGLRGHHITILESAPKLMEVGAGIQVSPNMLRLFDRWGVSPLIHAKDVALEHIHVRRWQDGSLLGTMPVNKTYGQQVVIHRADLHNALIEKALELPNVELRVNSHVATVDFESTSVVLVNGTVVRADVIVAADGIKSIIRDQLLGEGASQAIPTGDAAYRIMLTKAEMESDPELKRLVEVPEATRWLGPERHLIAYPVRNHELFNIVLVHPDRHGVEESWTTRGSKQRMVDDYAGWDPIVTKLINLVPDDEVLEWKLCLHPPLKTWIRGSVAMIGDACHPMLPYVAQGAAQAVEDAAALGVLLSDITSKTEIPLALQAYEKSRKERAETVQQSGSTNRITLHFPDGPEQEARDEQFRASLKGGSNPDKWSDR…
Aspergillus nidulans	9772	MVFKVIVVGGGIAGLAAAIALRQHDREVTVLEQSPISEEIGATISLQPNASKIVEGQWGLAAKLKERGSMVDEAFKVYNLDGELQLHIPLQTKGKYGAERVMYHRADLHEALRERATSHAFPGKAATVRTSSKVVNCNCEEGTVALASGEVISADLIVGADGIKSVVRESVLGKKVIARPTGLSAYRMMISAESLQREADFAKVIDPRRGCTTMVIGRDRRLIMGPARCGTIYGIVALVPDENMNEDPTSTSWTTKGDHDKMMQSFADFPDWAQKPLLLAKSSSLGLWQLRDLDPLHTWYRGRAILIGDAAHAMLPTQGQGASQAIEDAEALGAFFEEFEKSASANAMDAIARVNEAIFRCRYDRTTTIQLYSRHAAKPASEPGSRRVHMNPAEFMDYN…
Aspergillus niger NRRL3	7393	MCLKFEPLNILIVGAGLGGLFASLALRQDGHRITLLDASAEFKEAGAGIRIPPNSTRLLRRWGVDFDKMRKCVCQGYHFRRWQDGSTITEINPEDMIACHGAPYYLVHRADLHATLLAVAIEAGVVIHKNRHVTYYDFSVPIAVTADSEKWTADLIICADGIKSTARPLLTSQPDHPRDTGDIAYRILINGQDLLADPDLAGLITHPATTSWCGPDAHLVGYPIRDGELYNIVVCATSKGETTDEIWVVEGDNEELCARFSGWEPRVQKLCRLTKSFMKWRLCDLPALSTWIHPSGKACLLGDSCHPMLPYLAQGAAQAAEDAATICRALAEDTDITSALKRYERIRSPRASLIQSKTREHQYILHVDDGEEQCQRDELMRHDSPSSPIFWGYELRREW…
Botrytis cinerea v1.0	15595	MHVLIIGCGLAGLTISIALAKGGHTVEILESSERISYVGAGIQVTPNSSKILRTLGIDSYIEKYCTNPVDLRMMRWKDGQVLVECPLKEPAENVYMSPYWHVHRADLHRGLLDAATNLGCKVRLNSRVVNIDPSLPALATQDGKLYSADLIVASDGLHSMAREVILGRAGAPIPTGQMAYRVVLPAKKLEGIPELEEIISVPRNNHWLGPNATILSYLLEGKEEKLLNLVFTCDATMPNGTNQRVQSSTELRDRFKDWDARIGMILNHVDTALEWRLYTHEELENWVHNSGKLCLIGDAAHAMTPYLAQGAAMGIEDAAILGALLERFPTKDSLPEVLSMYCNLRRKRTAKVAKASIDSRYFTQMPDGETQKRRDEYLLAHPGIWQGHMNIRSRQEFLD…
Coprinopsis cinerea	5196	MFSWAKAKLGLTRTSSHKRRKSKASSKASEPSPPDSKPAAVGPSSASNSKASETVPITDVQSAPNAGNDQLNGVEDNQPTDPQTQAVVNGDSRPSQEIEGAMTNREHPPTQTVLEPSSSPSLNIIVIGAGIGGLATAFLLGKAGHKVTIVEAASQLGEVGAGIQLSPNVTRLLIRWGVGDKLAEIAVVPQNLTLRRYENGEVVGWMETGQSLEKAHKAPYYHVHRADIHGILAEIAEPHASIRLNSRVKGINPSIPSVTLESGETIAADLVIGADGLHSITRDIVVGKKDNPTATGDAAYRAVVPAAALLADPDLEDLVKEAGVNVWMGPGRHIVGYCIRNKELYNLVLIHPAHEDDENVREVGLERMKADFDQFEPRVRKLLELVTSAMVWSLKDRQP…
Fusarium graminearum v1.0	12307	MDDHSKAVFTHRRSSVPLDIIIVGAGLSGLAAAVSCSLSGHKVTIFESATALQEVSYNHLMSIQLTSSNVVFLKVGAGLQVTPNASRLLHQWDLPQRFWDSVAEPTYLAVHRYSGQLLALEEDFDKKIRKQYGAPFVDVHRVDLQLSLLERAQELGAKLKLSQKVIDIDFNTPKITTQDGTEAKADLIIAADGLWSRCRSAFLGTKDMPKPTGDLAYRVVLNLDDIKDPELIDWVKHCSCHFWIGPGAHAVGYSLRGGNMYNIVLLVPDDLPPGASRLPGSVDQMKALFEGWDPILLRFLDLVTEVDRWKLMHHDEMQHWINDQSNFVFIGDACHPMLPYLAQGANSAIEDGAVLGLLLGAVEARNQIPEALKLYEKMRKSRGEAIVRETFKQRESFHM…
Neurospora crassa OR74A v2.0	6921	MPALTQDQSLDVIIVGAGIAGLAAGISLRRAGHKVRIFERSELNNEVGAAIHVPPNANRSLVAWGLDPVENKFVTSTGIAIGSGATLQQFDFTPLGDWVPKVYGGPLYFAHRVDLHESLKKLAMGPEGPGKPVELSLGVQVVAYVGNIQNVEMKQPAPYASNPEEPSITLSSGLVKKADLVVAADGVHSIAVETILGYANKPEPQALYNGCYRFLIPAADLDADEETAWWNKNGESEGLMRIYTASKFGNRFISYPCRGGEVWNCVGMFHDDELEGATKEDWQTPVDKSHLLKSFSDFHPSLQAVLNKASEVKRWPLLYRGPVPTWTKGKMVIIGDAAHPMLPHQGQGGAQGIEDGIALGISLSGATSEDIQERLAIFEKARRHRASAIQVMSNAGVDQ…
Neurospora crassa OR74A v2.0	8867	MDIIVTGAGLSGLSTALSLRRANPFHRITILERSSHYLYSASSSSTISSKSYTSSHEVGAAINVPPNVSRFLCHPQPGRGWGLDPLKQKFVKSEGMLVVNPQTMEQMGQGLDHSRNEEVWRGGALWYAHRVDLHGGLLGLVGRKGWVRIEGGKEVVAFDPSVPSVTLSDNTVLIADLIIAADGVHSRAPEYVLGHPNQPQMLPDPKLNTCYRFLIPTAEIADDPDTKFFLDEDRKEAKVCRLWPDVKGRKRVIAYRCRGGEVFNFVVMLRDETNTAKREGQYPERHSHPPPFPNIMLAGSLTFKSSPQDWHAPVSKSEVLSKLSDFHPGILSVINKATDLKRWPLLYRPPIPTWHKDRLVLVGDAAHPMLPHHGQGGAQAIEDGLVLGLCLGDLSSASS…
Penicillium subrubescens FBCC1632 / CBS132785	3310	MKVVIVGAGLGGLACAIACRREGIDVEILERSPEIHEFGAGIQVPPNGSRIMREFGLLPQLLEKGSQVQDVHFRRYKDGRLLRTMPCGDDITEEYGTPWVIIHRVDYHRILHDEAMRLGVVLRLGAEVTDISTDETTALLADGTIVVADVIIGADAAAGQMSSVRAAVLEIPVSPVPTGDMAYRAVFSREQLEGLNDDSINELCQKVAVTSWLGPEKHTVFYPVRGGQEFNLVLLRPDNLSSGARKEQGDIDEMRASYADWDPTLQKIISCVPSVYKWKLTHLPELKSWTKRLTWYDQGSVAILGDACHPTLPYQAQGAAMAVEDGAVIGKLLGSLQAHILKPRISGVKPSQSTISSAQKLTAEVLALYEKNRKERTTRNVQAAVKNRQLFHMQDGILQ…
Penicillium subrubescens FBCC1632 / CBS132785	7112	MDVPRANVSLDVVIVGAGIGGMAAALTLGLRGHRVVVLEAAPKLMEVGAGIQVSPNMLRMFERWGVSDLIHAQDVALEHIHVRRWEDGKLLATMPVNKTFGQQTVIHRADLHNALIEKALALPNVELRVNSLVTNVEFSPASVTLANGTIVRGDIVIGADGIKSTIRGHLLEDPSLKAIATGDAAYRIMLPRSMMEQDPELKSLIDEPQATRWLGPGRHIIAYPVRNHQLYNVVLLHPDRQEVEESWTTKGSKQAMVDNYAGWDPKITKLIDMVDDDEVLEWKLCLHRPLKTWVRGSVALIGDACHPMLPYVAQGAAQAVEDAAALGVLLSTISSRHDIPRALQVYEKSRKLRAETVQQSGSDNRITLHLPDGPEQVARDEQFRASTTGSNPDKWSDRE…
Phaeomoniella chlamydospora UCRPC4	1883	MGYVEPAGLGVSSASNVNGHAVSNGINGSVAEPEPKGLKILIAGAGLGGLTAAIALRKQGHEVEIYEQSRFASELGAAVHLAPNANGVLRRLGIWAEDFGSNPMSSLLEFSSSGKVLKEADLTEPNKLWQHPWLLAHRVHLHDKLKRTAFDPEGDGVPAKLNLQSRITDVDPVAATITLENGDKITGDLVVGADGVHSVTRRKVPGADVKPFGSGKSAFRFLVPRNVALEDPKVSHLVQKHSQLTMWYGKDRRVVVYPTTNNELLNFVCIHPEKESEAGDDWNNTGNLGKMLEVYKDFPQDMLALLSKADPQTLKVWKLLDMEVIPHWTHEKLVLLGDAAHPFLPHQGQGAGVAMEDAAALSVVLPKDTLKEDIMDRLKLYEQIRYERANKIQQYSRLA…
Phaeomoniella chlamydospora UCRPC4	2126	MGIITSVISNPSSKGTADLRIIIVGAGLAGLATAISCALAGHEVIVLESAKELAEVGAGLQITPNASRLFTAWGIDKQIQRLAAEPTSLTIHRYSDGKILATQTNFDDQMRTKYGAPFIDLHRVDVQRALEARARELGVQILLDCRADDLNFDKTEVRTRSGKVVQGELIVAADGLWSRCREKFLNAKDDPLPTGDLAYRIVLRLDEVNDTELQEWIAKPTCHFWIGPGAHAVGYSLRAGQMYNIVLLVPDNLPKEVARQSGSIDEMRKLFDGWDPILNRFLQHVKSVDKWKLMHRPELETWINDKGNFVMIGDACHPMLPYLSQGANSSLEDGAVLGGLLAHQRSNTPASLNKTLTLFQSLRKKRGESIVKETFAQRQAFHMQDGPEQEKRDQIFSER…
Podospora anserina S mat+	8418	MPHSTAADVYDLRIVVIGAGMGGLGTALAFAKKGFKNISVYETASNLGFVGAGIQMPPNVMRVLDRLGVAPEIEAEATDVQATSIRQGSTNEELAHVSMPDIREKYGFPHLTGHRSNLAGSLYNGCLKEPAIKFHFGTSLVNITSFSPKPTLIFRSRAQEEEFIVECDILLSADGIKSLTRSHLLRASHNLTQTEEEDTGQAAYRIMLTREQLAPFPELIKLLNSNTVVRWVGERRHIIAYPVSNHNIYNISTAHPDTNFASATSATYTTKGSKSQMLSVFETFCPLVQDMLNLVPDGEVCEWKLRIHKPLPTWVHGSVALVGDACHATLPHLSQGAAMAIEDGAVLAEVVSEIPAEKIHDGETITKTLKVYELLRKPHCTALVDLATHSGRVLHLGEG…
Talaromyces stipitatus ATCC 10500	3337	MAPRIHIKQKQSRCPACQLHILIVGAGLAGLGSAISCALAGHGVHVLEAAAEIKEIGAGIQVLPNSSRVLQYWGLEEVLTPHMTHPSVCNFNGWKGNKISHLDFHESASHYPGTWYRDFHRADLQRCLMERALELGVQITCNARIRTVRVSNDGATATAIAVDGRQWESDLVIGADGVFGKLTEELLGRSDPPVKTGDLAYRLLLSTEDMRKDPELAPFVDKPQVNYWLGPDAHAVNYVLRGGHLFNMVLLVPDDIPETGASTIEGNVEEMCALFKGWDPRIKKLLKLCQSVQKWRLCIRFGDFDWSHPSGSWVMLGDAVHATLPYLASGAGMAFEDGAVLGECLSRLPNRPNIMKTSPEFLNAKKHALSVFQQCRKERTKMVVDRGNIQQYLYHLHDG…
Trametes versicolor v1.0	116325	MPGEPSSQPTPRFRVAIIGGGIAGLTLAVALGHFAKNQGNTAPPEVHLYESGPEITTVGAGISVWPRTWAVMRALGLYDDLSRASVQAAGGGQGGKDEFKTAFVFRKSNQPHEGYEFGRAVVPNGSTTMHRADMVDVLVKHIPSSCTIHTSKRLLSYTSAAADAGGTLVYTLHFADGSTAEADVVVGGDGIKSKVRAAMYDSAHARDCAGDVKREECGRCGRATPKWTGTVGYRFLIPSERMREVNPEHHALKVTSPMSYSGKEKHVITYPISHGKYLNWIGFVTIPGGEGTTYPKKWVIDSTQEEVTAHFSGWEPEVDQMLKLVEKPTLWAIHVIENLPFAVDGCVALMGDAVHAMTTHFGAGGGQAIEDAFILGRLLADPRTTLPLVSRAFQIYEDV…
Trichoderma reesei v2.0	112134	MPSQKLPFHIAIVGGGIGGLCAALSIHHHCPKDGSVVIDVYEQAPEYKEIGAGLGIGVNAAKLLHRIGLGEDLNKISGHRNGIWISFRRYDTGSEIVTVPVDDRQEIRQSPVHRAEFLALLFDHVKKRNAATLHVNKRCVELKDQGNFVELCFADGTTTTADLVVGCDGIHSVIRSQFRSDNPKYSGRMCYRGLVPIKDLESWWPFPSYSVSWLGPDKHFLAFPISRNTILNIVAFVYSDDDRTKESWTATGHRSEVQKEFEEFDATVRKTISFMNENPSKWILNDRELLDQWVYGNGKIVLMGDAAHAMLPHQGAGAGQAIEDGYILGRAIADYLSAPPERETQTLDKWMQLYQDVRLPRAQKAQATARQAGQVYEMQTPEMKGKAYEDCLPLVRDSL…
